# Supplementary material for: A Pathway Model to Understand the Evolution of Spike Protein Binding to ACE2 in SARS-CoV-2 Variants
Source: Biomolecules. 2022 Oct 31;12(11):1607. doi: 10.3390/biom12111607 (PMC9687612; doi:10.3390/biom12111607)
Supplement: Supplementary file 1 [file biomolecules-12-01607-s001.zip]

Archive with 1 entries (1 files):
- biomolecules-1940881-supplementary-final.pdf
